# Supplementary material for: Germline variants in genes of the subcortical maternal complex and Multilocus Imprinting Disturbance are associated with miscarriage/infertility or Beckwith–Wiedemann progeny
Source: Clin Epigenetics. 2022 Mar 22;14:43. doi: 10.1186/s13148-022-01262-2 (PMC8941822; doi:10.1186/s13148-022-01262-2)
Supplement: Supplementary file 2 — Additional file 2. Table S2. List of prioritized genes in WES analysis. [file 13148_2022_1262_MOESM2_ESM.xlsx]

## Sheet: Gene Panel
Table S2. List of genes used for prioritization of WES
Functional classification	Gene Name
DNA Methylation	ALKBH5
DNA Methylation	ATRX
DNA Methylation	CBX5
DNA Methylation	DNMT1
DNA Methylation	DNMT3A
DNA Methylation	DNMT3B
DNA Methylation	DNMT3L
DNA Methylation	FTO
DNA Methylation	SUZ12
DNA Methylation	TDG
DNA Methylation	TET1
DNA Methylation	TET2
DNA Methylation	TET3
DNA Methylation	UHRF1
Imprinting	AGO1
Imprinting	ACCS
Imprinting	ACOT11
Imprinting	ACTL10
Imprinting	AGBL3
Imprinting	AIFM2
Imprinting	ALKBH3
Imprinting	ANO1
Imprinting	ANO8
Imprinting	ART5
Imprinting	ARVCF
Imprinting	AXL
Imprinting	BLCAP
Imprinting	C6orf47
Imprinting	CACNA1A
Imprinting	CACNA1C
Imprinting	CACNA1E
Imprinting	CACNA1I
Imprinting	CALCR
Imprinting	CBR1
Imprinting	CD83
Imprinting	CLDN23
Imprinting	CLEC3A
Imprinting	CPA4
Imprinting	CPXM2
Imprinting	CRYBG1
Imprinting	CST1
Imprinting	CUL7
Imprinting	CYP24A1
Imprinting	CYP2J2
Imprinting	DENND3
Imprinting	DIRAS3
Imprinting	DLEU7
Imprinting	DLGAP2
Imprinting	DLK1
Imprinting	DNAH7
Imprinting	DNM1P35
Imprinting	EFCC1
Imprinting	EXD3
Imprinting	FAM149A
Imprinting	FAM174B
Imprinting	FAM50B
Imprinting	FDX2
Imprinting	FGF12
Imprinting	FGF14
Imprinting	FRG1
Imprinting	GDAP1L1
Imprinting	GLIS3
Imprinting	GNAS-AS1
Imprinting	GNG7
Imprinting	GPR1
Imprinting	GPR1-AS
Imprinting	GPR78
Imprinting	GRB10
Imprinting	GRID2
Imprinting	H19
Imprinting	HYMAI
Imprinting	ICA1L
Imprinting	ICAM1
Imprinting	IGF2-AS
Imprinting	IL12RB2
Imprinting	INPP5F
Imprinting	INS
Imprinting	IRAIN
Imprinting	IRF7
Imprinting	ITGA8
Imprinting	JMJD1C
Imprinting	KCNK9
Imprinting	KCNQ1
Imprinting	KCNQ1DN
Imprinting	KIF25
Imprinting	KLHDC10
Imprinting	KLHL1
Imprinting	L3MBTL1
Imprinting	LINC00294
Imprinting	LINC00467
Imprinting	LPAR6
Imprinting	LRRK1
Imprinting	LRRTM1
Imprinting	MAGEL2
Imprinting	MAPK8IP1
Imprinting	MCCC1
Imprinting	MCTS2P
Imprinting	MDGA1
Imprinting	MEG3
Imprinting	MEG8
Imprinting	MELTF
Imprinting	MESTIT1
Imprinting	MIMT1
Imprinting	MIR134
Imprinting	MIR296
Imprinting	MIR298
Imprinting	MIR337
Imprinting	MIR373
Imprinting	MIR483
Imprinting	MIR512-1
Imprinting	MIR675
Imprinting	MKRN3
Imprinting	MOCS1
Imprinting	MRPL44
Imprinting	MYH6
Imprinting	N4BP2L1
Imprinting	NAA60
Imprinting	NAPRT
Imprinting	NAV2
Imprinting	NDN
Imprinting	NLGN2
Imprinting	NNAT
Imprinting	NOTCH1
Imprinting	NTM
Imprinting	NUDT12
Imprinting	OPCML
Imprinting	OVCH2
Imprinting	PAK1
Imprinting	PAPLN
Imprinting	PAX8
Imprinting	PAX8-AS1
Imprinting	PCK2
Imprinting	PDE6B
Imprinting	PDK4
Imprinting	PDPR
Imprinting	PEG13
Imprinting	PGM5P3-AS1
Imprinting	PHACTR2
Imprinting	PHLDA2
Imprinting	PKIA
Imprinting	PLAGL1
Imprinting	PLEKHG4B
Imprinting	PLG
Imprinting	PRKAG2
Imprinting	PRMT2
Imprinting	PROSER2
Imprinting	PROSER2-AS1
Imprinting	PSCA
Imprinting	PTCHD3
Imprinting	PTK2B
Imprinting	PWRN1
Imprinting	R3HCC1
Imprinting	RAB7A
Imprinting	RAPGEF5
Imprinting	RASGRF1
Imprinting	RHOBTB3
Imprinting	RNF141
Imprinting	RNF144B
Imprinting	RNU5D-1
Imprinting	RTL1
Imprinting	RYR3
Imprinting	S1PR2
Imprinting	SCIN
Imprinting	SDHD
Imprinting	SEPT4
Imprinting	SFRP2
Imprinting	SGCE
Imprinting	SGK2
Imprinting	SH3BP2
Imprinting	SIAH1
Imprinting	SIX3
Imprinting	SLC22A18
Imprinting	SLC22A2
Imprinting	SLC22A3
Imprinting	SLC4A7
Imprinting	SLC9A7
Imprinting	SNHG14
Imprinting	SNORD107
Imprinting	SNORD108
Imprinting	SNORD109A
Imprinting	SNORD109B
Imprinting	SNORD115-1
Imprinting	SNORD116-1
Imprinting	SNORD64
Imprinting	SNU13
Imprinting	SNURF
Imprinting	SPA17
Imprinting	SPHKAP
Imprinting	STX16
Imprinting	STX18-AS1
Imprinting	TFPI2
Imprinting	THAP3
Imprinting	THSD7A
Imprinting	THUMPD2
Imprinting	TIGAR
Imprinting	TMEM247
Imprinting	TPTEP1
Imprinting	TRAPPC9
Imprinting	UBE3A
Imprinting	USMG5
Imprinting	USP4
Imprinting	UTS2
Imprinting	VSTM5
Imprinting	VTRNA2-1
Imprinting	VWA2
Imprinting	WIF1
Imprinting	WT1
Imprinting	WT1-AS
Imprinting	ZC3H12C
Imprinting	ZDBF2
Imprinting	ZFAT
Imprinting	ZFAT-AS1
Imprinting	ZFP90
Imprinting	ZHX3
Imprinting	ZIM2
Imprinting	ZNF215
Imprinting	ZNF331
Imprinting	ZNF354C
Imprinting	ZNF385D
Imprinting	ZNF542P
Imprinting	ZNF597
Imprinting	ZNF714
Imprinting	ZNF833P
Imprinting	CDKN1C
Imprinting	GNAS
Imprinting	IGF1R
Imprinting	KCNQ1OT1
Imprinting	MEST
Imprinting	NAP1L5
Imprinting	PEG10
Imprinting	PEG3
Imprinting	PLAG1
Imprinting	RB1
Imprinting	SNRPN
Imprinting	ZFP57
Imprinting control	AICDA
Imprinting control	AID
Imprinting control	APOBEC1
Imprinting control	KDM1A
Imprinting control	MTA2
Imprinting control	RBBP1
Imprinting control	RBBP1L1
Imprinting control	SMCHD1
Imprinting control	SOX2
Imprinting control	VEZF1
Imprinting control	ZBTB33
Imprinting control	POU5F1
Imprinting control	ZFP42
Imprinting control	YY1
Imprinting control	ZBTB16
MEGs	AGO2
MEGs	ARIDA
MEGs	ATG5
MEGs	BCAR4
MEGs	BCAS2
MEGs	Bnc1
MEGs	BRG1
MEGs	Cdx2
MEGs	CTCF
MEGs	Ctnnb1
MEGs	Cxxc1
MEGs	Dcaf13
MEGs	Ddb1
MEGs	DGCR8
MEGs	DICER
MEGs	DICER1
MEGs	Dtl
MEGs	EED
MEGs	EXOSC10
MEGs	EZH2
MEGs	FMN2
MEGs	GAS6
MEGs	Gclm
MEGs	Hira
MEGs	HIST1H2AA
MEGs	HIST1H2BA
MEGs	HSF1
MEGs	Igf2bp2
MEGs	Kdm1b
MEGs	Kdm4a
MEGs	Kmt2d
MEGs	Kpna6
MEGs	MAPK1
MEGs	MAPK3
MEGs	Med12
MEGs	Mgat1
MEGs	Mlh3
MEGs	OCT4
MEGs	Pdk1
MEGs	PMS2
MEGs	Pum1
MEGs	Rad9a
MEGs	Ring1
MEGs	Rnf2
MEGs	SEBOX
MEGs	Setd2
MEGs	Slbp
MEGs	Smarca4
MEGs	TCL1A
MEGs	TIF1a
MEGs	TP73
MEGs	Ube2
MEGs	UBE2A
MEGs	UCHL1
MEGs	YAP1
MEGs	YTHDF2
MEGs	ZFP3612
MEGs	TRIM28
MEGs	TUBB8
MEGs	BTG4
MEGs	CDC20
MEGs	PANX1
MEGs	PATL2
MEGs	REC114
MEGs	TRIP13
MEGs	TUBA1A
MEGs	ARHGDIA
MEGs	ATP5B
MEGs	Calr
MEGs	Canx
MEGs	EEA1
MEGs	HSP90B1
MEGs	Hspa1b
MEGs	Hspa5
MEGs	HYOU1
MEGs	LDHB
MEGs	NUDC
MEGs	P4hb
MEGs	PDHB
MEGs	Pla2g4c
MEGs	PPA1
MEGs	RGN
MEGs	SKP1A
MEGs	SOD1
MEGs	Stip1
MEGs	SUGT1
MEGs	Tubb6
MEGs	YWHAG
MEGs	YWHAZ
oocyte maturation	MEI1
oocyte maturation	ZP1
oocyte maturation	ZP2
oocyte maturation	ZP3
oocyte maturation	ZP4
oocyte maturation	TBPL2
oocyte-to-embryo transition	CNOT1
oocyte-to-embryo transition	CNOT2
oocyte-to-embryo transition	CNOT3
oocyte-to-embryo transition	CNOT4
oocyte-to-embryo transition	CNOT5
oocyte-to-embryo transition	CNOT6
oocyte-to-embryo transition	CNOT6L
oocyte-to-embryo transition	CNOT7
oocyte-to-embryo transition	TEAD4
oocyte-to-embryo transition	TUT4
oocyte-to-embryo transition	TUT7
oocyte-to-embryo transition	YAP
oocyte-to-embryo transition	ZFP36L2
oocyte-to-embryo transition	DUX4
oocyte-to-embryo transition	HPRT1
oocyte-to-embryo transition	KHDC1L
oocyte-to-embryo transition	RFPL4A
oocyte-to-embryo transition	RFPL4AL1
oocyte-to-embryo transition	RFPL4B
oocyte-to-embryo transition	SPZ1
oocyte-to-embryo transition	TRIM43
oocyte-to-embryo transition	TRIM43B
oocyte-to-embryo transition	USP26
oocyte-to-embryo transition	ZSCAN5A
oocyte-to-embryo transition	ZSCAN5B
oocyte-to-embryo transition	ZSWIM2
SCMC	NPM2
SCMC	NPAP1
SCMC	DPPA3
SCMC	DPPA4
SCMC	DPPA5
SCMC	KHDC3L
SCMC	NLRP1
SCMC	NLRP10
SCMC	NLRP11
SCMC	NLRP12
SCMC	NLRP13
SCMC	NLRP14
SCMC	NLRP2
SCMC	NLRP3
SCMC	NLRP4
SCMC	NLRP5
SCMC	NLRP6
SCMC	NLRP7
SCMC	NLRP8
SCMC	NLRP9
SCMC	OOEP
SCMC	PADI6
SCMC	TLE6
SCMC	ZAR1
SCMC	ZAR1L
SCMC	ZBED3
oocyte maturation	BAX
oocyte maturation	HDAC1
oocyte maturation	HSP90AA1
oocyte maturation	HSPA1A
oocyte maturation	KAT2A
Fertility	AARS2
Fertility	ACSL6
Fertility	ACTB
Fertility	ACTN4
Fertility	ACVR2B
Fertility	ADAMTS16
Fertility	ADAMTS19
Fertility	ADIPOQ
Fertility	ADIPQTL4
Fertility	AIP
Fertility	AMH
Fertility	AMHR2
Fertility	AR
Fertility	BCKDHB
Fertility	BRCA1
Fertility	BRD2
Fertility	CD38
Fertility	CDKN1B
Fertility	CEP164
Fertility	CEP290
Fertility	CITED2
Fertility	COL1A1
Fertility	CXCL12
Fertility	CYP19A1
Fertility	CYP2B6
Fertility	CYP2C19
Fertility	DACH2
Fertility	DCAF17
Fertility	DIAPH2
Fertility	DMC1
Fertility	EIF2B1
Fertility	EIF2B2
Fertility	EIF2B3
Fertility	EIF2B4
Fertility	EIF2B5
Fertility	ERAL1
Fertility	ERCC6
Fertility	ESR1
Fertility	EXO1
Fertility	FANCA
Fertility	FANCF
Fertility	FANCM
Fertility	FMR1
Fertility	FOXE1
Fertility	FOXL2
Fertility	FOXO3
Fertility	FOXO4
Fertility	FRAXA
Fertility	FRAXE
Fertility	FSHR
Fertility	FST
Fertility	GALT
Fertility	GPR3
Fertility	HELQ
Fertility	HFM1
Fertility	HSD17B4
Fertility	HT
Fertility	INHA
Fertility	INHBB
Fertility	INVS
Fertility	IQCB1
Fertility	KDR
Fertility	KITLG
Fertility	LAMC1
Fertility	LARS2
Fertility	LEPQTL1
Fertility	LHX8
Fertility	LMNA
Fertility	MCM8
Fertility	MCM9
Fertility	MIR146A
Fertility	MIR196A2
Fertility	MIR22
Fertility	MRPS22
Fertility	MSH4
Fertility	MSH5
Fertility	MTHFR
Fertility	MTRR
Fertility	NANOS3
Fertility	NBN
Fertility	NFE2L2
Fertility	NPHP1
Fertility	NPHP3
Fertility	NPHP4
Fertility	NR5A1
Fertility	NUP107
Fertility	PABPC5
Fertility	PCMT1
Fertility	PCSK1
Fertility	PGRMC1
Fertility	PMM2
Fertility	POF1B
Fertility	POLG
Fertility	PREPL
Fertility	PRL
Fertility	PSMC3IP
Fertility	RCBTB1
Fertility	RIN2
Fertility	SALL4
Fertility	SDCCAG8
Fertility	SELENBP1
Fertility	SGO2
Fertility	SKP2
Fertility	SPIDR
Fertility	SPO11
Fertility	STAG3
Fertility	SYCE1
Fertility	TG
Fertility	TGFBR3
Fertility	TP63
Fertility	TRAF3IP1
Fertility	TSHB
Fertility	TWNK
Fertility	TYMS
Fertility	USP8
Fertility	USP9X
Fertility	VEGFA
Fertility	WDR19
Fertility	WNT4
Fertility	XPNPEP2
SCMC related	ATM
SCMC related	CDC5L
SCMC related	H2AFX
SCMC related	TP53BP1
SCMC related	ZNF10
SCMC related	ZNF274
SCMC related	ZNF333
SCMC related	ZNF350
SCMC related	ZNF382
SCMC related	EHMT2
SCMC related	HDAC2
SCMC related	UHRF2
SCMC related	USP7
SCMC related	CBX4
SCMC related	MYC
SCMC related	AHCY
SCMC related	CENPC
SCMC related	H3F3A
SCMC related	H3F3B
SCMC related	HIST1H3C
SCMC related	HIST1H3D
SCMC related	HIST1H3E
SCMC related	DAZL
SCMC related	LIN28B
SCMC related	NANOG
SCMC related	PRDM14
SCMC related	GDF3
SCMC related	DPPA2
SCMC related	LIN28A
SCMC related	UTF1
SCMC related	TDRD12
SCMC related	YBX2
SCMC related	ZNF296
SCMC related	BECN1
SCMC related	CARD8
SCMC related	CASP5
SCMC related	CCDC50
SCMC related	COX6B2
SCMC related	FAF1
SCMC related	P2RX7
SCMC related	SLA
SCMC related	AIRE
SCMC related	BMP15
SCMC related	GDF9
SCMC related	AIM2
SCMC related	CASP1
SCMC related	IFI16
SCMC related	IL18
SCMC related	IL1B
SCMC related	MEFV
SCMC related	NLRC4
SCMC related	PYCARD
SCMC related	AS3MT
SCMC related	BEGAIN
SCMC related	DDX43
SCMC related	FOLR4
SCMC related	MB21D1
SCMC related	NCAPG2
SCMC related	KHDC1
SCMC related	PNMA6A
SCMC related	SFN
SCMC related	TCHH
SCMC related	FIGLA
SCMC related	AES
SCMC related	ANXA8
SCMC related	HLF
SCMC related	SRPX2
SCMC related	SYBU
SCMC related	TCF3
SCMC related	TXLNB
SCMC related	USHBP1
SCMC related	TTL
SCMC related	TUBA1B
SCMC related	TUBA1C
SCMC related	TUBA3E
SCMC related	TUBB1
SCMC related	TUBB2A
SCMC related	TUBB2B
SCMC related	TUBB4A
SCMC related	TUBB4B
SCMC related	HIST2H3D
SCMC related	HIST2H3PS2
SCMC related	HIST3H3
SCMC related	KAT5
SCMC related	LIG1
SCMC related	H1FOO
SCMC related	NOBOX
SCMC related	WEE2
SCMC related	AGMO
SCMC related	ARAP1
SCMC related	CDC123
SCMC related	CDKAL1
SCMC related	DGKB
SCMC related	DUSP9
SCMC related	KLF14
SCMC related	THADA
SCMC related	ZBED6CL
SCMC related	ZFAND6
SCMC related	IGF2
SCMC related	MOG
SCMC related	SETDB1
SCMC related	TSPAN32
